# Supplementary material for: Lead ammunition residues in a hunted Australian grassland bird, the stubble quail (Coturnix pectoralis): Implications for human and wildlife health
Source: PLoS One. 2022 Apr 21;17(4):e0267401. doi: 10.1371/journal.pone.0267401 (PMC9022800; doi:10.1371/journal.pone.0267401)
Supplement: S1 Data — (CSV) [file pone.0267401.s001.csv]

			Pellets									Fragments (scores: 0=none visible; 1=1�2 macrofragments; 2=2�4 microfragments; 3=>4 fragments)
X-ray	Tag	Body weight (g)	Pellets (Y/N)	# pellets	Head/neck	Wings	Humerus/pectoral girdle	Thorax	Abdomen	Femur/tibiotarsus	Tarsus/metatarsus	Fragments (Y/N)	# fragments	# fragmentation centres	Head/neck	Wings	Humerus/pectoral girdle	Thorax	Abdomen	Femur/tibiotarsus	Tarsus/metatarsus	Pellets or fragments (Y/N)	Pellets or fragments in edible portions (Y/N)
1	12	96.5	N	0	0	0	0	0	0	0	0	N	0	0	0	0	0	0	0	0	0	N	N
3	15	101.7	N	0	0	0	0	0	0	0	0	N	0	0	0	0	0	0	0	0	0	N	N
4	10	114.2	Y	4	1	0	0	1	1	1	0	Y	24	3	0	0	0	0	3	2	3	Y	Y
5	23	105.7	Y	1	0	0	1	0	0	0	0	Y	11	2	0	2	1	0	0	0	0	Y	Y
6	18	83.5	N	0	0	0	0	0	0	0	0	Y	15	3	1	0	3	0	0	3	0	Y	Y
7	19	103.2	Y	1	0	0	0	0	1	0	0	N	0	0	0	0	0	0	0	0	0	Y	Y
9	20	102.7	Y	1	0	0	0	0	1	0	0	N	0	0	0	0	0	0	0	0	0	Y	Y
10	22	121.5	N	0	0	0	0	0	0	0	0	N	0	0	0	0	0	0	0	0	0	N	N
11	7	74	N	0	0	0	0	0	0	0	0	N	0	0	0	0	0	0	0	0	0	N	N
12	9	94.6	N	0	0	0	0	0	0	0	0	Y	6	1	0	0	2	0	0	0	0	Y	Y
13	14	81.7	N	0	0	0	0	0	0	0	0	Y	1	1	0	0	0	0	0	0	1	Y	N
14	13	104.4	Y	1	0	0	0	0	1	0	0	N	0	0	0	0	0	0	0	0	0	Y	Y
18	16	114.3	Y	2	1	0	0	1	0	0	0	N	0	0	0	0	0	0	0	0	0	Y	Y
21	4	94.9	Y	1	1	0	0	0	0	0	0	Y	3	1	0	0	0	0	0	0	2	Y	N
22	21	74.3	N	0	0	0	0	0	0	0	0	N	0	0	0	0	0	0	0	0	0	N	N
23	5	81.3	Y	5	2	0	1	2	0	0	0	Y	27	5	0	0	2	3	2	3	3	Y	Y
24	6	81.2	Y	1	0	0	1	0	0	0	0	N	0	0	0	0	0	0	0	0	0	Y	Y
25	11	100.5	Y	3	0	0	0	1	2	0	0	Y	9	2	0	3	0	0	1	0	0	Y	Y
26	17	108.4	Y	2	0	0	0	0	1	1	0	Y	6	2	0	0	0	0	0	1	2	Y	Y
28	8	102.7	Y	1	0	0	0	1	0	0	0	N	0	0	0	0	0	0	0	0	0	Y	Y
29	40	107.5	N	0	0	0	0	0	0	0	0	Y	3	1	0	0	0	0	1	0	0	Y	Y
30	39	91.7	Y	3	0	0	1	1	1	0	0	N	0	0	0	0	0	0	0	0	0	Y	Y
31	41	100.9	Y	2	1	0	0	1	0	0	0	Y	1	1	0	0	1	0	0	0	0	Y	Y
32	44	86.3	N	0	0	0	0	0	0	0	0	Y	31	3	0	0	3	0	0	2	1	Y	Y
33	43	122.4	Y	4	1	0	0	1	2	0	0	N	0	0	0	0	0	0	0	0	0	Y	Y
34	46	111.8	Y	2	0	0	0	1	1	0	0	Y	7	2	0	0	3	0	2	0	0	Y	Y
35	47	97	Y	5	2	0	0	0	3	0	0	Y	8	1	0	0	3	0	0	0	0	Y	Y
36	48	109.9	Y	3	0	0	0	3	0	0	0	N	0	0	0	0	0	0	0	0	0	Y	Y
41	45	91.2	N	0	0	0	0	0	0	0	0	N	0	0	0	0	0	0	0	0	0	N	N
42	37	100	N	0	0	0	0	0	0	0	0	Y	4	1	0	0	0	0	3	0	0	Y	Y
43	35	105.1	Y	3	0	0	0	0	2	1	0	Y	6	1	0	0	0	0	0	3	0	Y	Y
44	36	114.4	Y	5	0	0	0	0	4	1	0	Y	4	1	0	0	0	0	0	1	0	Y	Y
46	34	101.7	N	0	0	0	0	0	0	0	0	N	0	0	0	0	0	0	0	0	0	N	N
47	33	110.7	Y	2	0	0	0	1	1	0	0	Y	36	4	3	2	0	3	0	3	0	Y	Y
49	42	108.4	Y	1	0	0	0	0	1	0	0	Y	9	1	0	3	0	0	0	0	0	Y	Y
51	32	118.9	Y	2	0	0	1	1	0	0	0	Y	7	2	0	3	0	0	0	3	0	Y	Y
53	38	109.6	Y	5	0	0	1	2	1	1	0	N	0	0	0	0	0	0	0	0	0	Y	Y
